# Supplementary material for: Characterization of Novel Trypanosoma cruzi-Specific Antigen with Potential Use in the Diagnosis of Chagas Disease
Source: Int J Mol Sci. 2024 Jan 18;25(2):1202. doi: 10.3390/ijms25021202 (PMC10816184; doi:10.3390/ijms25021202)
Supplement: Supplementary file 1 [file ijms-25-01202-s001.zip]

Archive with 8 entries (8 files):
- Figure Supplementary 1 .pdf
- Figure Supplementary 2.pdf
- Figure Supplementary 3.pdf
- Figure Supplementary 4.pdf
- Figure Supplementary 5.pdf
- Figure Supplementary 6.pdf
- S1 Table.xlsx
- S2 Table.xlsx
