# Supplementary material for: Characterization of Novel Trypanosoma cruzi-Specific Antigen with Potential Use in the Diagnosis of Chagas Disease
Source: Int J Mol Sci. 2024 Jan 18;25(2):1202. doi: 10.3390/ijms25021202 (PMC10816184; doi:10.3390/ijms25021202)
Supplement: Supplementary file 1 [file ijms-25-01202-s001.zip › S1 Table.xlsx]

## Sheet: Hoja1
Supplementary S1 Table: Nucleotide sequence identities of Tc323 from T. cruzi lineages
Strain	Genome code	Query coverage (%)	Nucleotide Identity (%)
TCC	GCA_003177095.1	100	97.97
S231	GCA_900252365.1	100	97.96
Dm28c	GCA_003177105.1	100	100
Brazil A4	GCA_015033625.1	100	100
JR	GCA_000331405.1	100	99.73
G	GCA_003719455.1	100	99.69
Sylvio X10/1	GCA_000188675.2	100	99.71
Y	GCA_002749425.1	100	99.71
Bug2148	GCA_002749415.1	100	99.66
CL Brener Esmeraldo-like	GCA_000209065.1	100	97.97
S154a	GCA_003594715.1	100	97.41
S11	GCA_003594385.1	100	97.74
Berenice	GCA_013358655.1	100	97.15
S23b	GCA_003594425.1	100	97.19
S92a	GCA_003594445.1	100	97.15
S15	GCA_003594585.1	100	97.43
S44a	GCA_003594705.1	100	97.48
S162a	GCA_003594605.1	100	97.13
In gray and bold, the reference strain
