# Supplementary material for: Characterization of Novel Trypanosoma cruzi-Specific Antigen with Potential Use in the Diagnosis of Chagas Disease
Source: Int J Mol Sci. 2024 Jan 18;25(2):1202. doi: 10.3390/ijms25021202 (PMC10816184; doi:10.3390/ijms25021202)
Supplement: Supplementary file 1 [file ijms-25-01202-s001.zip › S2 Table.xlsx]

## Sheet: Hoja1
Supplementary S2 Table: Clinical characteristics of the study population
Sample	Sex	Age (years)	Kuschnir classification	Clinical presentation	Origin of patients
Trypanosoma cruzi-positive 1	F	64	1	Cardiac	Argentina
Trypanosoma cruzi-positive 2	F	64	1	Cardiac	Argentina
Trypanosoma cruzi-positive 3	M	62	1	Cardiac	Argentina
Trypanosoma cruzi-positive 4	F	62	0	Without clinical manifestations	Argentina
Trypanosoma cruzi-positive 5	M	57	0	Without clinical manifestations	Argentina
Trypanosoma cruzi-positive 6	F	63	1	Cardiac	Argentina
Trypanosoma cruzi-positive 7	F	60	0	Without clinical manifestations	Bolivia
Trypanosoma cruzi-positive 8	M	67	1	Cardiac	Argentina
Trypanosoma cruzi-positive 9	M	63	1	Cardiac	Argentina
Trypanosoma cruzi-positive 10	M	62	1	Cardiac	Argentina
Trypanosoma cruzi-positive 11	F	60	0	Without clinical manifestations	Argentina
Trypanosoma cruzi-positive 12	F	44	1	Cardiac	Bolivia
Trypanosoma cruzi-positive 13	M	71	NA	Digestive	Argentina
Trypanosoma cruzi-positive 14	M	54	1	Cardio-digestive	Argentina
Trypanosoma cruzi-positive 15	M	58	1	Cardiac	Argentina
Trypanosoma cruzi-positive 16	F	51	0	Without clinical manifestations	Bolivia
Trypanosoma cruzi-positive 17	F	70	0	Without clinical manifestations	Argentina
Trypanosoma cruzi-positive 18	F	58	0	Without clinical manifestations	Argentina
Trypanosoma cruzi-positive 19	M	51	1	Cardiac	Argentina
Trypanosoma cruzi-positive 20	M	54	0	Without clinical manifestations	Argentina
Trypanosoma cruzi-positive 21	M	51	1	Cardiac	Argentina
Trypanosoma cruzi-positive 22	M	49	1	Cardiac	Argentina
Trypanosoma cruzi-positive 23	M	42	1	Cardiac	Argentina
Trypanosoma cruzi-positive 24	M	56	1	Cardiac	Argentina
Trypanosoma cruzi-positive 25	M	62	0	Without clinical manifestations	Bolivia
Trypanosoma cruzi-positive 26	M	58	NA	Digestive	Argentina
Trypanosoma cruzi-positive 27	F	50	NA	Digestive	Bolivia
Trypanosoma cruzi-positive 28	F	51	0	Without clinical manifestations	Paraguay
Leishmania spp.-positive 1	M	52	NA	Cutaneous	Argentina
Leishmania spp.-positive 2	M	27	NA	Cutaneous	Argentina
Leishmania spp.-positive 3	M	25	NA	Cutaneous	Argentina
Leishmania spp.-positive 4	M	38	NA	Cutaneous	Argentina
Leishmania spp.-positive 5	M	24	NA	Cutaneous	Argentina
Leishmania spp.-positive 6	M	38	NA	Cutaneous	Argentina
Leishmania spp.-positive 7	M	30	NA	Cutaneous	Argentina
Leishmania spp.-positive 8	M	28	NA	Cutaneous	Argentina
Leishmania spp.-positive 9	F	56	NA	Cutaneous	Argentina
Non infected donor-1	F	50	NA	NA	Argentina
Non infected donor-2	F	60	NA	NA	Argentina
Non infected donor-3	M	38	NA	NA	Argentina
Non infected donor-4	F	51	NA	NA	Argentina
Non infected donor-5	F	43	NA	NA	Argentina
Non infected donor-6	F	43	NA	NA	Argentina
Non infected donor-7	F	60	NA	NA	Argentina
Non infected donor-8	M	50	NA	NA	Argentina
Non infected donor-9	M	37	NA	NA	Argentina
Non infected donor-10	M	44	NA	NA	Argentina
Non infected donor-11	M	49	NA	NA	Argentina
Mixed infection Leishmania spp.-T. cruzi-1	M	60	0	Cutaneous	Argentina
Mixed infection Leishmania spp.-T. cruzi-2	M	55	0	Cutaneous	Argentina
Mixed infection Leishmania spp.-T. cruzi-3	F	68	0	Cutaneous	Argentina
NA: not aplicable
